# Supplementary material for: A Controlled Trial of Polyglytone 6211 versus Poliglecaprone 25 for Use in Intradermal Suturing in Dogs
Source: Animals (Basel). 2021 Oct 29;11(11):3094. doi: 10.3390/ani11113094 (PMC8614295; doi:10.3390/ani11113094)
Supplement: Supplementary file 1 [file animals-11-03094-s001.zip]

Archive with 1 entries (1 files):
- animals-1422199-supplementary.pdf
